# Supplementary material for: The Most-Cited Articles on Retinoblastoma: A Fifty-Year Perspective
Source: Vision (Basel). 2023 Apr 4;7(2):33. doi: 10.3390/vision7020033 (PMC10123740; doi:10.3390/vision7020033)
Supplement: Supplementary file 1 [file vision-07-00033-s001.zip]

Archive with 1 entries (1 files):
- vision-2188339-supplementary.pdf
